# Supplementary material for: Discrete spatial organization of TGFβ receptors couples receptor multimerization and signaling to cellular tension
Source: eLife. 2015 Dec 10;4:e09300. doi: 10.7554/eLife.09300 (PMC4728123; doi:10.7554/eLife.09300)
Supplement: Figure 2—source data 1. — DOI: http://dx.doi.org/10.7554/eLife.09300.006 [file elife-09300-fig2-data1.zip]

Archive with 6 entries (6 files):
- Figure 2 - Source data/Alk5 R1C1 50frames edit.avi
- Figure 2 - Source data/Alk5 R1C1 50frames.xlsx
- Figure 2 - Source data/Figure 2 Source data.xlsx
- Figure 2 - Source data/Readme.pdf
- Figure 2 - Source data/TBR2 R1C5 50frames edit.avi
- Figure 2 - Source data/TBR2 R1C5 50frames.xlsx
