# Supplementary material for: Discrete spatial organization of TGFβ receptors couples receptor multimerization and signaling to cellular tension
Source: eLife. 2015 Dec 10;4:e09300. doi: 10.7554/eLife.09300 (PMC4728123; doi:10.7554/eLife.09300)
Supplement: Source code 1. — Python cripts to help with data analysis, specifically for sptPALM analysis and visualization (Figures 2 and 4) DOI: http://dx.doi.org/10.7554/eLife.09300.020 [file elife-09300-code1.zip]

Archive with 5 entries (5 files):
- source code for sptPALM analysis and visualization/Calculate Pixel Areas.py
- source code for sptPALM analysis and visualization/Rescale jpg.py
- source code for sptPALM analysis and visualization/Split Track File.py
- source code for sptPALM analysis and visualization/Track Analysis.py
- source code for sptPALM analysis and visualization/Visualize Tracks.py
