# Supplementary material for: Discrete spatial organization of TGFβ receptors couples receptor multimerization and signaling to cellular tension
Source: eLife. 2015 Dec 10;4:e09300. doi: 10.7554/eLife.09300 (PMC4728123; doi:10.7554/eLife.09300)
Supplement: Source code 1. — Python cripts to help with data analysis, specifically for sptPALM analysis and visualization (Figures 2 and 4) DOI: http://dx.doi.org/10.7554/eLife.09300.020 [file elife-09300-code1.zip › source code for sptPALM analysis and visualization/Calculate Pixel Areas.py]

#Given a binary (black/white) focal adhesion mask (RGB .jpg)
#and an image with a region surrounded by a red border (.jpg),
#this script calculates how many pixels are black/white within the red-bordered region.

#The algorithm works by determining if there is a red pixel in each cardinal direction
#from the active pixel. If the red-bounded shape is convex, a green line should be used to designate
#inside versus outside of the target region. If the edge of the image or a green pixel is reached
#before a red one, the active pixel is outside the red-bordered region.

import os
import Tkinter as tk
import tkFileDialog
from PIL import Image

#This function takes a coordinate (x1, y1), an image with a red-bounded region
#(with optional green boundary lines), and a resolution. This function returns
#True or False depending on whether or not that pixel is inside the red region.

def inbounds(x1, y1, image, m):
    for i in range(x1, image.size[0], 1):
        px = image.getpixel((i, y1))
        if px[0] > 150 and px[1] < 100:
            break
        if (i == image.size[0] - 1):
            return False
        
    for i in range(x1, -1, -1):
        px = image.getpixel((i, y1))
        if px[0] > 150 and px[1] < 100:
            break
        if (i == 0):
            return False

    for i in range(y1, image.size[1], 1):
        px = image.getpixel((x1, i))
        if px[0] > 150 and px[1] < 100:
            break
        if (i == image.size[1] - 1):
            return False

    for i in range(y1, -1, -1):
        px = image.getpixel((x1, i))
        if px[0] > 150 and px[1] < 100:
            break
        if (i == 0):
            return False
    return True


#Navigate to files
root = tk.Tk()
root.withdraw()
directory = str(tkFileDialog.askdirectory(parent=root,title='Please navigate to folder containing focal adhesion mask'))
os.chdir(directory)
fi = str(tkFileDialog.askopenfilename(parent=root,initialdir=directory,title='Please select focal adhesion binary mask'))
image = Image.open(fi)

root = tk.Tk()
root.withdraw()
redboundfile = str(tkFileDialog.askopenfilename(parent=root,initialdir=root,title='Please navigate to and select red boundary image file'))
redbound = Image.open(redboundfile)

#Keep track of pixel colors
blackarea = 0
whitearea = 0

#Iterate through pixels
for j in range (image.size[1]):
    for i in range(image.size[0]):
        px = image.getpixel((i,j))

        #If outside the red-bounded area, consider the next pixel
        if not (inbounds(i, j, redbound, int(redbound.size[0]/512))):
            continue
        
        if px == (0,0,0): #Must be RGB
            blackarea += 1
        else:
            whitearea += 1

print('#Black pixels within red boundary: ' + str(blackarea) + ' #White pixels: ' + str(whitearea))
print('Complete.')
