# Supplementary material for: Discrete spatial organization of TGFβ receptors couples receptor multimerization and signaling to cellular tension
Source: eLife. 2015 Dec 10;4:e09300. doi: 10.7554/eLife.09300 (PMC4728123; doi:10.7554/eLife.09300)
Supplement: Source code 1. — Python cripts to help with data analysis, specifically for sptPALM analysis and visualization (Figures 2 and 4) DOI: http://dx.doi.org/10.7554/eLife.09300.020 [file elife-09300-code1.zip › source code for sptPALM analysis and visualization/Rescale jpg.py]

#This script rescales a .jpg image, for example
#to observe more resolution when plotting tracks

tempstring = 'tempfile'
tempnumber = 0.0
    
def getstring():
    global tempstring
    tempstring = str(e.get())
    root.destroy()
    root.quit()

def getnumber():
    global tempnumber
    tempnumber = float(str(e.get()))
    root.destroy()
    root.quit()

import os
import Tkinter as tk
import tkFileDialog
from PIL import Image

#Load image
root = tk.Tk()
root.withdraw()
directory = str(tkFileDialog.askdirectory(parent=root,title='Please navigate to the folder containing the .jpg image'))
os.chdir(directory)
fi = str(tkFileDialog.askopenfilename(parent=root,initialdir=directory,title='Please select the .jpg image'))
image = Image.open(fi)

#Prompt for file name
root = tk.Tk()
root.title('Save As')
l = tk.Label(root, text='Save As')
l.pack()
e = tk.Entry(root)
e.pack()
e.insert(10, 'tempfile')
e.focus_set()
b=tk.Button(root, text='Finish', command=getstring)
b.pack()
root.mainloop()

#Prompt for value to rescale by
root = tk.Tk()
root.title('Rescale Value')
l = tk.Label(root, text='Rescale Value')
l.pack()
e = tk.Entry(root)
e.pack()
e.insert(10, '4.0')
e.focus_set()
b=tk.Button(root, text='Finish', command=getnumber)
b.pack()
root.mainloop()

m = int(tempnumber)

newimage = image.resize((m*image.size[0], m*image.size[1]), Image.ANTIALIAS)
newimage.save(tempstring + '.jpg')	

print('Complete.')
