# Supplementary material for: Discrete spatial organization of TGFβ receptors couples receptor multimerization and signaling to cellular tension
Source: eLife. 2015 Dec 10;4:e09300. doi: 10.7554/eLife.09300 (PMC4728123; doi:10.7554/eLife.09300)
Supplement: Source code 1. — Python cripts to help with data analysis, specifically for sptPALM analysis and visualization (Figures 2 and 4) DOI: http://dx.doi.org/10.7554/eLife.09300.020 [file elife-09300-code1.zip › source code for sptPALM analysis and visualization/Split Track File.py]

#This script takes a single .CSV file of tracks and splits it into three .CSV files (white, mixed, black)
#based on which region the track is in. This requires input of a FA binary (black/white) mask and a red boundary .JPG file

import os, csv, math
import Tkinter as tk
import tkFileDialog
from PIL import Image, ImageDraw

tempstring = 'tempfile'

def getstring():
    global tempstring
    tempstring = str(e.get())
    root.destroy()
    root.quit()
    
def inbounds(singletrj, image, m):
    for frame in singletrj:
        x1, y1 = int(m * math.floor(float(frame[3]))), int(m * math.floor(float(frame[4])))
        
        for i in range(x1, image.size[0], 1):
            px = image.getpixel((i, y1))
            if px[0] > 150 and px[1] < 100:
                break
            if (i == image.size[0] - 1):
                return False
            
        for i in range(x1, -1, -1):
            px = image.getpixel((i, y1))
            if px[0] > 150 and px[1] < 100:
                break
            if (i == 0):
                return False

        for i in range(y1, image.size[1], 1):
            px = image.getpixel((x1, i))
            if px[0] > 150 and px[1] < 100:
                break
            if (i == image.size[1] - 1):
                return False

        for i in range(y1, -1, -1):
            px = image.getpixel((x1, i))
            if px[0] > 150 and px[1] < 100:
                break
            if (i == 0):
                return False
    return True

#Headings for output files
headings = [' ', 'Trajectory', 'Frame', 'x', 'y']

#Load image
root = tk.Tk()
root.withdraw()
directory = str(tkFileDialog.askdirectory(parent=root,title='Please navigate to the folder containing the focal adhesion mask'))
os.chdir(directory)
fi = str(tkFileDialog.askopenfilename(parent=root,initialdir=directory,title='Please select focal adhesion mask'))
image = Image.open(fi)        

#Set of non-black pixels
whitepix = []

#Add all non-black pixels to whitepix
for j in range (image.size[1]):
    for i in range(image.size[0]):
        px = image.getpixel((i,j))
        if px != (0,0,0): #Ensure .jpg is RGB
            whitepix.append((i,j))
            
root = tk.Tk()
root.withdraw()
redboundfile = str(tkFileDialog.askopenfilename(parent=root,initialdir=root,title='Please navigate to and select the red boundary file'))
redbound = Image.open(redboundfile)

#Import trajectories
trjs = []

root = tk.Tk()
root.withdraw()
fi = str(tkFileDialog.askopenfilename(parent=root,initialdir=directory,title='Please navigate to and select the .csv trajectories file'))

#Collect headings if they exist. If not, assume default
with open(fi, 'r') as trj:
    reader = csv.reader(trj, delimiter=',')
    for row in reader:
        if (row[0] != ' '):
            trjs.append(row)

#Writes the column headings to the new files
#Deletes these files if they exist!
filelist = ['White region.csv', 'Black region.csv', 'Mixed region.csv']
for fi in filelist:
    try:
        os.remove(fi)
    except OSError:
        pass
    with open(fi, 'a') as log:
        writer = csv.writer(log, delimiter=',', lineterminator = '\n')
        writer.writerow(headings)

#Save As
root = tk.Tk()
root.title('Save As')
l = tk.Label(root, text='Save As')
l.pack()
e = tk.Entry(root)
e.pack()
e.insert(10, 'Tracks within Cell.csv')
e.focus_set()
b=tk.Button(root, text='Finish', command=getstring)
b.pack()
root.mainloop()

while True:
    if len(trjs) is 0:
        break
    
    idx = trjs[0][1]
    singletrj = []

    #Move all frames from current track to singletrj
    while (trjs[0][1] == idx):
        singletrj.append(trjs[0])
        trjs.pop(0)

        if len(trjs) is 0:
            break

    #If track is out of bounds
    #Don't consider this track
    if not (inbounds(singletrj, redbound, int(redbound.size[0]/512))):
        continue
        
    region = 0 #Region of particle track
    for frame in singletrj:
        x, y = int(math.floor(float(frame[3]))), int(math.floor(float(frame[4])))

        curreg = -1 #Default in black region
        if (x,y) in whitepix:
            curreg = 1 #White region
            
        if (region == (0-curreg)): #If track crosses boundary
            region = 0 #Mixed track
            break #On to the next one
        else:
            region = curreg #Set region

    if region == 1: #White region
        for frame in singletrj:
            with open(filelist[0], 'a') as log:
                writer = csv.writer(log, delimiter=',', lineterminator = '\n')
                writer.writerow(frame)
            with open(tempstring, 'a') as log:
                writer = csv.writer(log, delimiter=',', lineterminator = '\n')
                writer.writerow(frame)
    elif region == -1: #Black region
        for frame in singletrj:
            with open(filelist[1], 'a') as log:
                writer = csv.writer(log, delimiter=',', lineterminator = '\n')
                writer.writerow(frame)
            with open(tempstring, 'a') as log:
                writer = csv.writer(log, delimiter=',', lineterminator = '\n')
                writer.writerow(frame)
    else: #Mixed regions
        for frame in singletrj:
            with open(filelist[2], 'a') as log:
                writer = csv.writer(log, delimiter=',', lineterminator = '\n')
                writer.writerow(frame)
            with open(tempstring, 'a') as log:
                writer = csv.writer(log, delimiter=',', lineterminator = '\n')
                writer.writerow(frame)
                
print('Complete.')
