# Supplementary material for: Discrete spatial organization of TGFβ receptors couples receptor multimerization and signaling to cellular tension
Source: eLife. 2015 Dec 10;4:e09300. doi: 10.7554/eLife.09300 (PMC4728123; doi:10.7554/eLife.09300)
Supplement: Source code 1. — Python cripts to help with data analysis, specifically for sptPALM analysis and visualization (Figures 2 and 4) DOI: http://dx.doi.org/10.7554/eLife.09300.020 [file elife-09300-code1.zip › source code for sptPALM analysis and visualization/Track Analysis.py]

#This script takes a file/directory of particle tracks and analyzes
#the .csv file/all .csv files in that directory, pooling the results in a single .csv file.
#This results file needs to be manually converted to .xlsx before further analysis

import Tkinter as tk
import tkFileDialog
import os, csv, math, random
from scipy import stats
import numpy as np
import copy

#Radius of confinement calculation
#Recursive algorithm based on Welzl's algorithm
def get_smallest_circle(points, boundary_points):
    if len(points) == 0 or len(boundary_points) == 3:
        circ = make_a_circle(boundary_points)

    elif len(points) + len(boundary_points) == 2:
        circ = make_a_circle(points+boundary_points)

    else:
        random.shuffle(points)
        chosen = points[0]
        points.pop(0)
        circ = get_smallest_circle(copy.deepcopy(points), copy.deepcopy(boundary_points))

        if not point_in_circle(chosen, circ):
            boundary_points.append(chosen)
            circ = get_smallest_circle(copy.deepcopy(points), copy.deepcopy(boundary_points))
    return circ

def point_in_circle(point, circle):
    if len(circle) < 3:
        #Null circle
        return False
    dist = math.sqrt(math.pow((point[0]-circle[0]),2) + math.pow((point[1]-circle[1]),2))
    if dist <= circle[2]:
        return True
    else:
        return False

def make_a_circle(pts):
    if len(pts) < 2:
        #Null circle
        return []
    elif len(pts) == 2:
        #With two points, smallest circle is centered at midpoint
        x1 = pts[0][0]
        y1 = pts[0][1]
        x2 = pts[1][0]
        y2 = pts[1][1]
        return ((0.5*(x1+x2), 0.5*(y1+y2), 0.5*math.sqrt(math.pow((x1-x2),2) + math.pow((y1-y2),2))))
    else:
        #With three points, draw triangle between them
        #Find circumcircle of triangle

        #Vertices
        A = np.array([pts[0][0], pts[0][1]])
        B = np.array([pts[1][0], pts[1][1]])
        C = np.array([pts[2][0], pts[2][1]])

        #Triangle side lengths
        a = np.linalg.norm(C - B)
        b = np.linalg.norm(C - A)
        c = np.linalg.norm(B - A)

        #Barycentric circumcenter
        bar_1 = a*a * (b*b + c*c - a*a)
        bar_2 = b*b * (c*c + a*a - b*b)
        bar_3 = c*c * (a*a + b*b - c*c)
        sum_bar = bar_1 + bar_2 + bar_3        

        #Cartesian circumcenter
        x_center = (bar_1*A[0] + bar_2*B[0] + bar_3*C[0]) / sum_bar
        y_center = (bar_1*A[1] + bar_2*B[1] + bar_3*C[1]) / sum_bar

        return((x_center, y_center, math.sqrt(math.pow((x_center-A[0]),2) + math.pow((y_center-A[1]),2))))

#Length of one pixel
umperpix = 0.166

#Min/Max lengths of tracks considered
minlen = 5
maxlen = 20

#Framerate
framespersec = 10

#For mean squared displacement / diffusion coefficient calculations
known_xs = [0.1, 0.2, 0.3, 0.4]

#Headings of output file
headings = ['File', 'MSD(1) (um^2)', 'MSD(2) (um^2)', 'MSD(3) (um^2)', 'MSD(4) (um^2)', 'Rconf (um)', 'Diff (um^2/s)', 'TotalDistance (um)']

#First imax mean squared displacement values calculated
imax = 4

files = []

#For analysis of a single file
root = tk.Tk()
root.withdraw()
directory = str(tkFileDialog.askdirectory(parent=root,title='Please navigate to the folder containing the .CSV file'))
os.chdir(directory)
fi = str(tkFileDialog.askopenfilename(parent=root,initialdir=directory,title='Please select the .CSV file'))
newfile = 'Single track analysis.csv'
files.append(fi)
   
#For analysis of all files within a folder
##root = tk.Tk()
##root.withdraw()
##directory = str(tkFileDialog.askdirectory(parent=root,title='Please navigate to the folder of .CSV files'))
##os.chdir(directory)
##
##newfile = 'Combined track analysis.csv'
##
##for fi in os.listdir(directory):
##    files.append(fi)

with open(newfile, 'a') as writeto:
        writer = csv.writer(writeto, delimiter=',', lineterminator = '\n')
        writer.writerow(headings)
        
for fi in files:

#First, copy all tracks into a list
    #List of tracks
    trjs = []
    with open(fi, 'r') as readfrom, open(newfile, 'a') as writeto:
        reader = csv.reader(readfrom, delimiter=',')
        for row in reader:
            if (row[0] != ' '):
                trjs.append(row)

        #List of mean squared displacements
        msds = []
        
        while True:
#Then, while there are tracks that have not yet been processed
            if len(trjs) is 0:
                break

#Pick the next track in the list
            idx = trjs[0][1]
            
#Move all frames from current track to singletrj
            singletrj = []
            while (trjs[0][1] == idx):
                singletrj.append(trjs[0])
                trjs.pop(0)

                if len(trjs) is 0:
                    break

            #If too long/short, don't consider this track
            if (len(singletrj) < minlen  or len(singletrj) > maxlen):
                continue

            #Total distance
            total_dist = 0

#Copy all coordinates of a single track into a list            
            datapoints = []
            for frame in singletrj:
                datapoints.append( (float(frame[3]), float(frame[4])) )

#Calculate radius of confinement of those points
            centerx, centery, rconf = get_smallest_circle(copy.deepcopy(datapoints), [])
            rconf = rconf*umperpix

#Calculate values for mean squared displacement
            #Compare all combinations of two frames within a track
            #Record time gap and displacement between them
            records = []
            for val in singletrj:
                displacement_bool = True
                for val2 in singletrj:
                    if (int(val[2]) >= int(val2[2])): #Frame val2 comes strictly after val
                        continue
                    else:
                        tau = int(val2[2]) - int(val[2]) #Frames between them
                        delX = float(val2[3]) - float(val[3]) #Change in X pos
                        delY = float(val2[4]) - float(val[4]) #Change in Y pos
                        squaredisp = (delX*delX) + (delY*delY) #Distance squared

                        if (int(val2[2]) > int(val[2]) and displacement_bool):
                            total_dist += math.sqrt(squaredisp)
                            displacement_bool = False
                            
                        records.append([squaredisp, tau]) #Add these tuples to records

            #Must organize/convert msd and tau tuples for output
            msd = []
            tau = []

            #Combine/average displacements for tau=1 frame, 2 frames... etc.
            maxtau = (int(singletrj[len(singletrj)-1][2]) - int(singletrj[0][2]))
            for i in range(1, imax+1):
                curravg = 0
                intervals = 0
                for record in records:
                    if record[1] == i:
                        intervals += 1
                        curravg += record[0]

                #Curravg = 0 means that value of tau doesn't exist for that track
                #Else, convert pix to um^2 and frames to seconds
                if (curravg > 0):
                    msd.append((curravg/intervals) * umperpix*umperpix)
                    tau.append(float(i) / framespersec)

            known_ys = [msd[0], msd[1], msd[2], msd[3]]
           
#Calculates slope of regression line, diffusion coefficient = 1/4 of slope.
            slope, intercept, r_value, p_value, std_err = stats.linregress(known_xs,known_ys)
            diffcoeff = slope*0.25
            total_dist = total_dist * umperpix

            writer = csv.writer(writeto, delimiter=',', lineterminator = '\n')
            writer.writerow([str(fi), msd[0], msd[1], msd[2], msd[3], rconf, diffcoeff, total_dist])

print('Complete.')
