# Supplementary material for: Discrete spatial organization of TGFβ receptors couples receptor multimerization and signaling to cellular tension
Source: eLife. 2015 Dec 10;4:e09300. doi: 10.7554/eLife.09300 (PMC4728123; doi:10.7554/eLife.09300)
Supplement: Source code 1. — Python cripts to help with data analysis, specifically for sptPALM analysis and visualization (Figures 2 and 4) DOI: http://dx.doi.org/10.7554/eLife.09300.020 [file elife-09300-code1.zip › source code for sptPALM analysis and visualization/Visualize Tracks.py]

#This script plots a .csv file of tracks on a .jpg image
#Typically, the .jpg image is 2048x2048.

from PIL import Image, ImageDraw
import Tkinter as tk
import tkFileDialog
import os, csv, math, random
from random import randint
from scipy import stats
import numpy as np
import copy

#Radius of confinement calculation
#Recursive algorithm based on Welzl's algorithm
def get_smallest_circle(points, boundary_points):
    if len(points) == 0 or len(boundary_points) == 3:
        circ = make_a_circle(boundary_points)

    elif len(points) + len(boundary_points) == 2:
        circ = make_a_circle(points+boundary_points)

    else:
        random.shuffle(points)
        chosen = points[0]
        points.pop(0)
        circ = get_smallest_circle(copy.deepcopy(points), copy.deepcopy(boundary_points))

        if not point_in_circle(chosen, circ):
            boundary_points.append(chosen)
            circ = get_smallest_circle(copy.deepcopy(points), copy.deepcopy(boundary_points))
    return circ

def point_in_circle(point, circle):
    if len(circle) < 3:
        #Null circle
        return False
    dist = math.sqrt(math.pow((point[0]-circle[0]),2) + math.pow((point[1]-circle[1]),2))
    if dist <= circle[2]:
        return True
    else:
        return False

def make_a_circle(pts):
    if len(pts) < 2:
        #Null circle
        return []
    elif len(pts) == 2:
        #With two points, smallest circle is centered at midpoint
        x1 = pts[0][0]
        y1 = pts[0][1]
        x2 = pts[1][0]
        y2 = pts[1][1]
        return ((0.5*(x1+x2), 0.5*(y1+y2), 0.5*math.sqrt(math.pow((x1-x2),2) + math.pow((y1-y2),2))))
    else:
        #With three points, draw triangle between them
        #Find circumcircle of triangle

        #Vertices
        A = np.array([pts[0][0], pts[0][1]])
        B = np.array([pts[1][0], pts[1][1]])
        C = np.array([pts[2][0], pts[2][1]])

        #Triangle side lengths
        a = np.linalg.norm(C - B)
        b = np.linalg.norm(C - A)
        c = np.linalg.norm(B - A)

        #Barycentric circumcenter
        bar_1 = a*a * (b*b + c*c - a*a)
        bar_2 = b*b * (c*c + a*a - b*b)
        bar_3 = c*c * (a*a + b*b - c*c)
        sum_bar = bar_1 + bar_2 + bar_3        

        #Cartesian circumcenter
        x_center = (bar_1*A[0] + bar_2*B[0] + bar_3*C[0]) / sum_bar
        y_center = (bar_1*A[1] + bar_2*B[1] + bar_3*C[1]) / sum_bar

        return((x_center, y_center, math.sqrt(math.pow((x_center-A[0]),2) + math.pow((y_center-A[1]),2))))

#Length of one pixel
umperpix = 0.166

#Min/Max lengths of tracks considered
minlen = 5
maxlen = 20

#Framerate
framespersec = 10

#For mean squared displacement / diffusion coefficient calculations
known_xs = [0.1, 0.2, 0.3, 0.4]

#First imax mean squared displacement values calculated
imax = 4

#If you want random colors, make this True
#If you want immobile/confined/freely diffusive based on the definitions, make this False
color_type_random = True

tempstring = 'NewPlot'

#Identify directory
root = tk.Tk()
root.withdraw()
directory = str(tkFileDialog.askdirectory(parent=root,title='Please select directory of background to plot on (at least 512x512)'))
os.chdir(directory)
fi = str(tkFileDialog.askopenfilename(parent=root,initialdir=directory,title='Please select .JPG background (at least 512x512)'))
image = Image.open(fi)

#The tracks were generated from 512x512pixel images
#This is the multiplier needed to rescale the tracks
multiplier = int(image.size[0] / 512)


trjs = []

root = tk.Tk()
root.withdraw()
fi = str(tkFileDialog.askopenfilename(parent=root,initialdir=directory,title='Please select .CSV file of trajectories to be plotted'))

#Read in all tracks
with open(fi, 'r') as trj:
    reader = csv.reader(trj, delimiter=',')
    for row in reader:
        if (row[0] != ' '):
            trjs.append(row)

#Count how many tracks are plotted
count = 0
            
while True:
#Then, while there are tracks that have not yet been processed
    if len(trjs) is 0:
        break

#Pick the next track in the list
    idx = trjs[0][1]
        
#Move all frames from current track to singletrj
    singletrj = []
    while (trjs[0][1] == idx):
        singletrj.append(trjs[0])
        trjs.pop(0)

        if len(trjs) is 0:
            break

    #If too long/short, don't consider this track
    if (len(singletrj) < minlen  or len(singletrj) > maxlen):
        continue
            
    count += 1
    color = 0

#Copy all coordinates of a single track into a list            
    datapoints = []
    for frame in singletrj:
        datapoints.append( (float(frame[3]), float(frame[4])) )

#Calculate radius of confinement of those points
    centerx, centery, rconf = get_smallest_circle(copy.deepcopy(datapoints), [])
    rconf = rconf*umperpix
    
    if (color_type_random):
        color = randint(0,100000000)
    else:
#Calculate values for mean squared displacement
        #Compare all combinations of two frames within a track
        #Record time gap and displacement between them
        records = []
        for val in singletrj:
            displacement_bool = True
            for val2 in singletrj:
                if (int(val[2]) >= int(val2[2])): #Frame val2 comes strictly after val
                    continue
                else:
                    tau = int(val2[2]) - int(val[2]) #Frames between them
                    delX = float(val2[3]) - float(val[3]) #Change in X pos
                    delY = float(val2[4]) - float(val[4]) #Change in Y pos
                    squaredisp = (delX*delX) + (delY*delY) #Distance squared

                    if (int(val2[2]) > int(val[2]) and displacement_bool):
                        displacement_bool = False
                        
                    records.append([squaredisp, tau]) #Add these tuples to records

        #Must organize/convert msd and tau tuples for easier plotting
        msd = []
        tau = []

        #Combine/average displacements for tau=1 frame, 2 frames... etc.
        maxtau = (int(singletrj[len(singletrj)-1][2]) - int(singletrj[0][2]))
        for i in range(1, imax+1):
            curravg = 0
            intervals = 0
            for record in records:
                if record[1] == i:
                    intervals += 1
                    curravg += record[0]

            #Curravg = 0 means that value of tau doesn't exist for that track
            #Else, convert pix to um^2 and frames to sec
            if (curravg > 0):
                msd.append((curravg/intervals) * umperpix*umperpix)
                tau.append(float(i) / framespersec)

        known_ys = [msd[0], msd[1], msd[2], msd[3]]

#Calculates slope of regression line, diffusion coefficient = 1/4 of slope.
        slope, intercept, r_value, p_value, std_err = stats.linregress(known_xs,known_ys)
        diff = slope*0.25

#These are the criteria for immobile/confined/freely diffusive
        #Immobile
        if rconf < umperpix:
            color = 'red'

        #Confined
        elif diff < 0.2:
            color = 'green'

        #Freely diffusive
        else:
            color = 'blue'

    #Connect adjacent coordinates within a track
    for frame in range(len(singletrj)-1):
        x1, y1 = int(math.floor(float(singletrj[frame][3]))), int(math.floor(float(singletrj[frame][4])))
        x2, y2 = int(math.floor(float(singletrj[frame+1][3]))), int(math.floor(float(singletrj[frame+1][4])))            
        draw = ImageDraw.Draw(image)
        draw.line((multiplier*x1,multiplier*y1,multiplier*x2,multiplier*y2), fill=color, width=1)

#Save the image
image.save(tempstring + '.bmp')

print('Number of tracks plotted: ' + str(count))
print('Complete.')
