# Supplementary material for: Discrete spatial organization of TGFβ receptors couples receptor multimerization and signaling to cellular tension
Source: eLife. 2015 Dec 10;4:e09300. doi: 10.7554/eLife.09300 (PMC4728123; doi:10.7554/eLife.09300)
Supplement: Source code 2. — Figure 3Ai-Ci and Figure 6Ai-Di. DOI: http://dx.doi.org/10.7554/eLife.09300.021 [file elife-09300-code2.zip]

Archive with 2 entries (2 files):
- source code for sptPALM analysis and visualization.zip
- source code for colocalization quantification.zip
